# Supplementary material for: AXL inhibition suppresses early allograft monocyte-to-macrophage differentiation and prolongs allograft survival
Source: JCI Insight. 2024 Jan 23;9(5):e178502. doi: 10.1172/jci.insight.178502 (PMC10972596; doi:10.1172/jci.insight.178502)
Supplement: Supporting data values [file jciinsight-9-178502-s009.xlsx]

## Sheet: Figure 1C
Day 4 F4/80hi iMФ percent
CT	SYN	ALLO	ALLO + BEM
0.1	5.2	26	6.3
0	2.5	29.4	5.4
0.1	3.2	39.6	8.2
0.2	6.6	33.6	6.9
	9.6	26.4
	7.5	35.6
	7.5	22.5
	2.8	16.7
	11.4	26.5
	19.8	43.9

## Sheet: Figure 1D
Day 4 F4/80hi iMФ MHCII MFI				Day 4 F4/80hi iMФ CD80 MFI
SYN	ALLO	ALLO + BEM		SYN	ALLO	ALLO + BEM
506	545	342		512	564	329
1462	1660	633		388	448	454
1617	2090	402		376	986	484
1675	2401	1413		286	726	590
1473	1869			401	643
891	962			165	464
303	3106			743	861
1150	3606			612	1003
495	2176			302	693
607	1828			718	1136

## Sheet: Figure 2B
CD4+ TCR75 T Cell Proliferation percent
BALB/C BMDM	B6 MC	ALLO	ALLO + BEM
0	0.66	47.1	1.61
0	1.88	44.6	1.22
0.94	0.96	35.8	12.5
		38.9	10.8

## Sheet: Figure 4C
iMФ Count/mg									Day 5 iMФ/MC Ratio
CT Day 1	BEM Day 1	CT Day 3	BEM Day 3	CT Day 5	BEM Day 5				CT	BEM
246.977	41.4774	1959.38	26.4068	8321.69	277.837				2.03	0.6
109.837	111.975	1125.88	22.1419	10616.3	1558.87				2.53	0.51
125.215	119.395	1232.08	74.3551	5747.75	601.577				3.43	0.56
		766.092	61.3522	5628.04	1721.37				1.46	1.69
				1695.7	81.3644				4.46	0.22
					835.759					1.37
					928.288					0.23

## Sheet: Figure 4D
Day 5 F4/80hi iMФ MHCII MFI				Day 5 F4/80hi iMФ CD86 MFI
CT	BEM			CT	BEM
2811	1330			1821	796
2356	1120			1374	931
1495	1388			1078	1402
2293	1152			1801	1023
861	776			1117	906
	944				1288
	743				836

## Sheet: Figure 4E
Day 5 Il1b qPCR			Day 5 Tnfa qPCR			Day 5 Il6 qPCR			Day 5 Il12 qPCR			Day 5 Nlrp3 qPCR			Day 5 Aif1 qPCR
CT	BEM		CT	BEM		CT	BEM		CT	BEM		CT	BEM		CT	BEM
11.3398	2.67301		58.9016	29.8985		129.797	31.9144		113.705	4.00603		20.5441	8.20545		18.5279	4.9099
11.8872	4.80043		68.4644	27.1298		133.322	91.6194		75.6531	18.5129		18.1815	12.773		20.0691	10.7086
13.0263	1.7613		67.5009	17.8624		130.323	29.1595		200.778	21.1759		18.9328	5.78657		19.9304	5.61291
9.31022	4.01697		79.2544	13.0888		59.5236	22.0874		190.372	17.0053		30.7504	5.35083		33.135	3.53333
8.03899	0.76691		53.7039	7.21385		116.008	20.2341		357.923	4.32869		17.9186	1.86908		23.333	3.37819
15.7901	1.05093		58.8824	16.4374		152.722	50.7695		21.013	57.5115		18.2802	6.07805		86.1929	10.2499
	3.31988			29.6991			89.8492			7.91199			7.71487			0.0365453

## Sheet: Figure 5A
CD3 Count/mg							CD4 Count/mg							CD8 Count/mg
CT Day 1	BEM Day 1	CT Day 3	BEM Day 3	CT Day 5	BEM Day 5		CT Day 1	BEM Day 1	CT Day 3	BEM Day 3	CT Day 5	BEM Day 5		CT Day 1	BEM Day 1	CT Day 3	BEM Day 3	CT Day 5	BEM Day 5
222.113	18.5517	1500.34	223.332	1144.14	1485.3		107.547	7.08887	561.248	41.7787	619.933	313.663		97.9105	10.1054	743.269	107.494	421.147	657.687
133.475	198.58	935.239	114.062	1847.42	1099.01		52.5604	105.602	380.379	46.1696	798.983	425.559		75.2324	87.3948	412.318	60.279	775.7	535.817
154.259	117.377	710.661	165.14	1888.79	958.13		75.9765	70.2181	300.284	24.5837	791.595	112.155		73.982	42.6324	312.543	81.9053	796.865	462.246
		837.903	312.457	1416.95	932.071				303.238	52.7892	550.444	342.765				469.411	143.986	699.358	458.343
				1105.32	514.974						470.87	223.663						525.283	270.953
					1128.49							480.336							555.589
					1089.93							467.294							506.278

## Sheet: Figure 5B
Activated CD4 T cell percent					Activated CD8 T cell percent
CT Day 1	BEM Day 1	CT Day 3	BEM Day 3		CT Day 1	BEM Day 1	CT Day 3	BEM Day 3
1.64	1.59	24.91	13.87		6.7	1.23	57.49	25
9.63	0.54	24.11	15.87		11.86	8.38	61.47	20.31
2.72	0	32.93	16.94		10.53	5.85	46.99	33.03
4.67	1.87	29.87	21.4		16.02	9.24	59.52	37.12

## Sheet: Figure 5C
Day 5 Ifng qPCR			Day 5 Il2 qPCR
CT	BEM		CT	BEM
1463.85	477.404		148.384	73.0589
1236.08	1062.46		132.532	86.6417
1581.14	370.419		121.682	40.5935
1859.85	140.331		141.68	24.736
712.162	71.2675		116.502	3.82329
1028.71	264.233		87.4161	7.31023
	586.073			12.5451

## Sheet: Figure 6B
F4/80+ area quantification (percent)
CT	BEM
6.33196	0.212122
2.94621	0.181583
3.85457	0.4245
4.60769	0.908824
	0.562725
